# Supplementary material for: Oropharyngeal Carriage of hpl-Containing Haemophilus haemolyticus Predicts Lower Prevalence and Density of NTHi Colonisation in Healthy Adults
Source: Pathogens. 2021 May 10;10(5):577. doi: 10.3390/pathogens10050577 (PMC8151607; doi:10.3390/pathogens10050577)
Supplement: Supplementary file 1 [file pathogens-10-00577-s001.zip]

Archive with 1 entries (1 files):
- pathogens-1199647-supplementary.pdf
